# Supplementary material for: Impact of Vaccination on Rotavirus Genotype Diversity: A Nearly Two-Decade-Long Epidemiological Study before and after Rotavirus Vaccine Introduction in Sicily, Italy
Source: Pathogens. 2022 Mar 31;11(4):424. doi: 10.3390/pathogens11040424 (PMC9028787; doi:10.3390/pathogens11040424)
Supplement: Supplementary file 1 [file pathogens-11-00424-s001.zip]

Archive with 1 entries (1 files):
- pathogens-1649169-supplementary.pdf
